# Supplementary material for: A tool for live-cell confocal imaging of temperature-dependent organelle dynamics
Source: Microscopy (Oxf). 2024 Jan 12;73(4):343–8. doi: 10.1093/jmicro/dfad064 (PMC11288189; doi:10.1093/jmicro/dfad064)
Supplement: dfad064_Supp [file dfad064_supp.zip]

Archive with 1 entries (1 files):
- suppl_data/SuppIementary_Data_revised.docx
